# Supplementary material for: Obesity, Air Pollution, and Epigenetic Modifications as Risk Factors for Asthma Phenotypes
Source: Int J Mol Sci. 2026 May 13;27(10):4350. doi: 10.3390/ijms27104350 (PMC13207092; doi:10.3390/ijms27104350)
Supplement: Supplementary file 1 [file ijms-27-04350-s001.zip]

Archive with 3 entries (2 files):
- ijms-4239844-supplementary/
- ijms-4239844-supplementary/Supplementary Table S1.pdf
- ijms-4239844-supplementary/Supplementary Table S2.pdf
